# Supplementary material for: Qualitative Characteristics of Semolina–Pulse Flour Mixes and Related Breads
Source: Foods. 2025 Oct 30;14(21):3720. doi: 10.3390/foods14213720 (PMC12609456; doi:10.3390/foods14213720)
Supplement: Supplementary file 1 [file foods-14-03720-s001.zip]

Archive with 1 entries (1 files):
- foods-3918582-supplementary.pdf
